# Supplementary material for: Analysis of Mpox by Occupation and Industry in Seven U.S. Jurisdictions, May 2022–March 2023
Source: Int J Environ Res Public Health. 2024 Oct 3;21(10):1317. doi: 10.3390/ijerph21101317 (PMC11507617; doi:10.3390/ijerph21101317)
Supplement: Supplementary file 1 [file ijerph-21-01317-s001.zip]

Archive with 1 entries (1 files):
- ijerph-3186633-supplementary.pdf
